# Supplementary material for: Melatonin Ameliorates Thermotolerance in Soybean Seedling through Balancing Redox Homeostasis and Modulating Antioxidant Defense, Phytohormones and Polyamines Biosynthesis
Source: Molecules. 2021 Aug 24;26(17):5116. doi: 10.3390/molecules26175116 (PMC8434054; doi:10.3390/molecules26175116)
Supplement: Supplementary file 1 [file molecules-26-05116-s001.zip]

Archive with 1 entries (1 files):
- molecules-1328536-supplementary.pdf
